# Supplementary material for: WT1 Trio Peptide-Based Cancer Vaccine for Rare Cancers Expressing Shared Target WT1
Source: Cancers (Basel). 2023 Jan 6;15(2):393. doi: 10.3390/cancers15020393 (PMC9857088; doi:10.3390/cancers15020393)
Supplement: Supplementary file 1 [file cancers-15-00393-s001.zip]

Archive with 1 entries (1 files):
- cancers-2100591-supplementary.pdf
